# Supplementary material for: The Interaction Between Sour Jujube Kernel Peptide and Pea Starch and Its Effects on Starch Properties and In Vitro Digestibility
Source: Molecules. 2026 May 19;31(10):1718. doi: 10.3390/molecules31101718 (PMC13210064; doi:10.3390/molecules31101718)
Supplement: Supplementary file 1 [file molecules-31-01718-s001.zip]

Archive with 1 entries (1 files):
- molecules-4266888-supplementary.pdf
